# Supplementary material for: Integration of Phenotype Term Prioritization and Gene Expression Analysis Reveals a Novel Variant in the PERP Gene Associated with Autosomal Recessive Erythrokeratoderma
Source: Genes (Basel). 2023 Jul 22;14(7):1494. doi: 10.3390/genes14071494 (PMC10379359; doi:10.3390/genes14071494)
Supplement: Supplementary file 1 [file genes-14-01494-s001.zip]

Archive with 1 entries (1 files):
- genes-2496758-supplementary.pdf
